# Supplementary material for: Generation-Specific Heterosis in Lactation, Reproduction, and Blood Transcriptomic Profiles of Chinese Simmental × Holstein Crossbred Cows
Source: Animals (Basel). 2026 Jun 18;16(12):1892. doi: 10.3390/ani16121892 (PMC13295949; doi:10.3390/ani16121892)
Supplement: Supplementary file 1 [file animals-16-01892-s001.zip]

Archive with 1 entries (1 files):
- animals-4283205-supplementary.pdf
